# Supplementary material for: Detailed clinical features and genotype–phenotype correlation in an OTOF-related hearing loss cohort in Japan
Source: Hum Genet. 2021 Sep 18;141(3-4):865–75. doi: 10.1007/s00439-021-02351-7 (PMC9034993; doi:10.1007/s00439-021-02351-7)
Supplement: Supplementary file 1 — Supplementary file1 (XLSX 14 KB) [file 439_2021_2351_MOESM1_ESM.xlsx]

## Sheet: Sheet1
	Nucleotide Change	Amino acid Change	Control	Functional Prediction
			(chromosome)	SIFT	PP2HV	LRT	Mutation Taster	Mut Assesor	CADD	dbscSNV
Pathogenic
NM_001287489	c.1422T>A	p.Tyr474Ter	0/666	−	−	D(1)	A(1)	−	35	−
NM_001287489	c.2151G>A	p.Trp717Ter	0/666	−	−	D(1)	A(1)	−	40	−
NM_001287489	c.2269_2274delinsA	p.Glu757fs	0/666	−	−	−	−	−	−	−
NM_001287489	c.2690_2700del	p.Arg897fs	0/666	−	−	−	−	−	−	−
NM_001287489	c.3007_3008del	p.Leu1003fs	0/666	−	−	−	−	−	−	−
NM_001287489	c.3192C>G	p.Tyr1064Ter	0/666	−	−	D(1)	A(1)	−	38	−
NM_001287489	c.3214C>T	p.Gln1072Ter	0/666	−	−	D(1)	A(1)	−	41	−
NM_001287489	c.4129_4138del	p.Ala1377fs	0/666	−	−	−	−	−	−	−
NM_001287489	c.4346_4347insGCAT	p.Ile1449fs	0/666	−	−	−	−	−	−	−
NM_001287489	c.4960+2T>C	−	0/666	−	−	−	D(0.81)	−	23.6	0.9997
NM_001287489	c.5500delG	p.Asp1834fs	0/666	−	−	−	−	−	−	−
NM_001287489	c.5533+1G>A	−	0/666	−	−	−	D(0.81)	−	−	0.9999
NM_001287489	c.5567G>A	p.Arg1856Gln	0/666	D(0.72)	P(0.60)	D(0.84)	D(0.81)	M(0.78)	26	−
NM_001287489	c.5838G>A	p.Trp1946Ter	0/666	−	−	−	D(0.81)	−	−	−
NM_001287489	c.5816G>A	p.Arg1939Gln	0/666	D(0.72)	D(0.81)	−	D(0.81)	−	19.4	−
Likely pathogenic
NM_001287489	c.1465C>T	p.Pro489Ser	0/666	D(0.91)	D(0.92)	D(0.84)	D(0.81)	M(0.66)	27.6	−
NM_001287489	c.1538A>G	p.His513Arg	0/666	D(0.91)	D(0.67)	D(0.84)	D(0.81)	M(0.75)	25.5	−
NM_001287489	c.4718T>C	p.Ile1573Thr	0/666	D(0.78)	D(0.91)	D(0.84)	D(0.81)	H(0.96)	28.3	−
NM_001287489	c.5374C>T	p.Arg1792Cys	0/666	D(0.91)	P(0.85)	D(0.84)	D(0.81)	M(0.92)	34	−
NM_001287489	c.5566C>T	p.Arg1856Trp	0/666	D(0.91)	P(0.73)	D(0.84)	D(0.81)	M(0.83)	25.1	−
NM_001287489	c.5728G>A	p.Glu1910Lys	0/666	D(0.91)	D(0.88)	D(0.84)	D(0.81)	M(0.75)	33	−
NM_001287489	c.5815C>T	p.Arg1939Trp	0/666	D(0.91)	D(0.85)	−	D(0.81)	−	17.3	−
Uncertain significance
NM_001287489	c.650A>G	p.Asp217Gly	0/666	T(0.31)	B(0.35)	D(0.56)	D(0.59)	N(0.14)	23.8	−
NM_001287489	c.740G>A	p.Ser247Asn	0/666	T(0.84)	B(0.06)	D(1)	D(1)	L(0.60)	23.2	−
NM_001287489	c.897+5G>A	−	0/666	−	−	−	−	−	−	0.9998
NM_001287489	c.926C>T	p.Pro309Leu	0/666	D(0.56)	B(0.40)	D(0.84)	D(0.81)	M(0.54)	26.7	−
NM_001287489	c.1780G>A	p.Glu594Lys	0/666	D(0.60)	P(0.44)	D(0.84)	D(0.81))	M(0.66)	27.1	−
NM_001287489	c.2437C>T	p.Arg813Trp	0/666	D (0.614)	B (0.622)	D (0.843)	D(0.53)	M (0.826)	32	−
NM_001287489	c.3126+5G>A	−	0/666	−	−	−	−	−	−	0.9996
NM_001287489	c.3127-5G>A	−	2/666	−	−	−	D(0.81)	−	−	0.0001
NM_001287489	c.3205T>G	p.Phe1069Val	0/666	D(0.72)	D(0.90)	D(0.84)	D(0.81)	M(0.80)	29.1	−
NM_001287489	c.3368_3388del	p.1123_1129del	0/666	−	−	−	−	−	−	−
NM_001287489	c.3570+5G>A	−	0/666	−	−	−	−	−	−	1
NM_001287489	c.5405C>T	p.Ala1802Val	0/666	D(0.68)	P(0.70)	D(0.84)	D(0.81)	M(0.90)	29.6	−
NM_001287489	c.5180G>A	p.Arg1727Gln	0/666	D(0.91)	D(0.97)	D(0.84)	D(0.59)	M(0.88)	35	−
Table S1. The pathogenic and likely pathogenic variants, and the variants with uncertain significance of OTOF identified in this study
A, disease causing automatic; B, benign; D, disease causing, deleterious or probably damaging; H, high; L, low; M, medium; P, possibly damaging; T, tolerated
